# Supplementary material for: Bogong moths use a stellar compass for long-distance navigation at night
Source: Nature. 2025 Jun 18;643(8073):994–1000. doi: 10.1038/s41586-025-09135-3 (PMC12286839; doi:10.1038/s41586-025-09135-3)
Supplement: Supplementary file 4 — Source Data Fig. 2 [file 41586_2025_9135_MOESM4_ESM.xlsx]

## Sheet: Sheet1
		moon visible, first run	mean	vector (r)	time		moon visible, second run	mean	vector (r)	time		moon not visible, first run	mean	vector (r)	time		moon not visible, second run	mean	vector (r)	time
		'ETA_34'	7	0.942778	20:17:00		'ETB_34'	60	0.422517	23:15:00		'ETA_8'	332	0.558623	20:38:00		'ETB_8'	347	0.856449	23:29:00
		'ETA_35'	314	0.996243	20:25:00		'ETB_35'	346	0.997112	23:22:00		'ETA_9'	161	0.427312	20:46:00		'ETB_9'	314	0.798195	23:35:00
		'ETA_36'	338	0.992234	20:31:00		'ETB_36'	4	0.880107	23:29:00		'ETA_5'	292	0.368742	20:49:00		'ETB_5'	115	0.709416	23:26:00
		'ETA_37'	358	0.998673	20:38:00		'ETB_37'	281	0.740057	23:35:00		'ETA_6'	38	0.576134	20:58:00		'ETB_6'	289	0.270001	23:33:00
		'ETA_38'	3	0.998319	20:44:00		'ETB_38'	7	0.465073	23:42:00		'ETA_7'	318	0.542551	21:06:00		'ETB_7'	358	0.593782	23:40:00
		'ETA_39'	345	0.998047	20:51:00		'ETB_39'	71	0.912044	23:48:00		'ETA_1'	285	0.96306	20:56:00		'ETB_1'	301	0.662629	23:24:00
		'ETA_41'	355	0.989168	21:05:00		'ETB_41'	7	0.466333	00:01:00		'ETA_3'	36	0.911031	21:10:00		'ETB_3'	161	0.913972	23:15:00
		'ETA_42'	350	0.999054	21:11:00		'ETB_42'	279	0.793801	00:07:00		'ETA_4'	297	0.486284	21:18:00		'ETB_4'	358	0.621095	23:23:00
		'ETA_43'	22	0.941074	21:19:00		'ETB_43'	262	0.321008	00:19:00		'ETA_10'	340	0.980473	20:31:00		'ETB_10'	333	0.927783	23:19:00
		'WTA_34'	55	0.996261	20:16:00		'WTB_34'	17	0.988217	23:15:00		'ETA_11'	333	0.475585	20:38:00		'ETB_11'	297	0.342867	23:26:00
		'WTA_36'	2	0.99967	20:16:00		'WTB_36'	342	0.988129	23:28:00		'ETA_12'	352	0.482967	20:45:00		'ETB_12'	332	0.292145	23:32:00
		'WTA_37'	351	0.780753	20:36:00		'WTB_37'	344	0.992093	23:34:00		'ETA_13'	302	0.218501	20:52:00		'ETB_13'	288	0.331635	23:39:00
		'WTA_38'	354	0.996787	20:43:00		'WTB_38'	6	0.977524	23:40:00		'ETA_14'	277	0.33785	20:59:00		'ETB_14'	34	0.387204	23:46:00
		'WTA_39'	26	0.994153	20:49:00		'WTB_39'	213	0.665819	23:47:00		'ETA_17'	283	0.508995	21:23:00		'ETB_17'	49	0.223567	23:59:00
		'WTA_40'	1	0.995578	20:56:00		'WTB_40'	45	0.986999	23:54:00		'ETA_22'	7	0.35209	21:46:00		'ETB_22'	11	0.997272	23:54:00
		'WTA_41'	27	0.963326	21:03:00		'WTB_41'	312	0.459267	00:00:00		'ETA_23'	334	0.975799	21:53:00		'ETB_23'	50	0.946145	00:01:00
		'WTA_43'	336	0.991369	21:16:00		'WTB_43'	238	0.74569	00:14:00		'ETA_24'	15	0.868008	22:00:00		'ETB_24'	355	0.966795	00:08:00
		'WTA_44'	346	0.996869	21:22:00		'WTB_44'	274	0.772685	00:08:00		'ETA_26'	4	0.461851	22:13:00		'ETB_26'	341	0.966024	00:14:00
		'WTA_45'	328	0.930518	20:25:00		'WTB_45'	335	0.931071	23:15:00		'ETA_28'	344	0.837955	22:32:00		'ETB_28'	345	0.999999	00:21:00
		'WTA_46'	349	0.996982	20:31:00		'WTB_46'	351	0.998853	23:21:00		'ETA_29'	44	0.485826	22:39:00		'ETB_29'	36	0.837322	00:28:00
		'WTA_47'	286	0.810233	20:38:00		'WTB_47'	320	0.818352	23:28:00		'ETA_30'	23	0.979925	22:45:00		'ETB_30'	330	0.975177	00:34:00
		'WTA_48'	331	0.802885	20:44:00		'WTB_48'	347	0.998314	23:35:00		'ETA_32'	44	0.976327	22:59:00		'ETB_32'	3	0.987725	00:42:00
		'WTA_49'	308	0.808056	20:50:00		'WTB_49'	247	0.443516	23:42:00		'WTA_60'	9	0.956764	20:50:00		'WTB_60'	7	0.968071	23:14:00
		'WTA_50'	180	0.354146	20:56:00		'WTB_50'	202	0.929507	23:48:00		'WTA_62'	8	0.996028	21:08:00		'WTB_62'	56	0.99641	23:26:00
		'WTA_51'	340	0.935976	21:02:00		'WTB_51'	343	0.611335	23:54:00		'WTA_63'	354	0.999769	21:15:00		'WTB_63'	121	0.789498	23:33:00
		'WTA_52'	343	0.982691	21:10:00		'WTB_52'	130	0.456707	00:00:00		'WTA_64'	218	0.352043	21:22:00		'WTB_64'	269	0.548947	23:40:00
		'WTA_54'	311	0.79441	21:23:00		'WTB_54'	18	0.681761	00:13:00		'WTA_65'	357	0.999857	21:29:00		'WTB_65'	183	0.368091	23:46:00
		'WTA_55'	18	0.965517	21:29:00		'WTB_55'	304	0.661958	00:19:00		'WTA_66'	32	0.998376	21:35:00		'WTB_66'	72	0.918963	23:52:00
		'WTA_56'	294	0.874282	21:35:00		'WTB_56'	315	0.993227	00:27:00		'WTA_67'	357	0.999161	21:41:00		'WTB_67'	340	0.998037	23:58:00
		'WTA_57'	313	0.944492	21:42:00		'WTB_57'	340	0.983076	00:33:00		'WTA_69'	7	0.99965	21:55:00		'WTB_69'	353	0.228617	00:04:00
		'WTA_58'	276	0.765674	21:48:00		'WTB_58'	139	0.486804	00:39:00		'WTA_70'	3	0.999848	22:01:00		'WTB_70'	43	0.719927	00:16:00
		'ETA_45'	303	0.899361	20:25:00		'ETB_45'	67	0.95343	23:16:00		'WTA_71'	12	0.999994	22:10:00		'WTB_71'	315	0.428508	00:23:00
		'ETA_46'	9	0.79763	20:32:00		'ETB_46'	297	0.53824	23:22:00		'WTA_72'	346	0.95357	22:17:00		'WTB_72'	338	0.2335	00:30:00
		'ETA_47'	273	0.867374	20:39:00		'ETB_47'	57	0.927034	23:29:00		'ETA_60'	8	0.998464	20:50:00		'ETB_60'	200	0.665825	23:15:00
		'ETA_48'	34	0.850359	20:45:00		'ETB_48'	5	0.996424	23:36:00		'ETA_61'	20	0.997471	21:02:00		'ETB_61'	318	0.672846	23:21:00
		'ETA_49'	340	0.989336	20:51:00		'ETB_49'	222	0.282269	23:43:00		'ETA_62'	9	0.999474	21:08:00		'ETB_62'	208	0.831895	23:27:00
		'ETA_50'	348	0.976544	20:57:00		'ETB_50'	301	0.395318	23:49:00		'ETA_63'	352	0.999314	21:15:00		'ETB_63'	144	0.76088	23:34:00
		'ETA_51'	334	0.969661	21:04:00		'ETB_51'	93	0.91956	23:55:00		'ETA_64'	328	0.984142	21:22:00		'ETB_64'	343	0.756382	23:41:00
		'ETA_52'	348	0.996495	21:12:00		'ETB_52'	323	0.536833	00:02:00		'ETA_65'	59	0.937685	21:29:00		'ETB_65'	54	0.338999	23:47:00
		'ETA_54'	323	0.997286	21:25:00		'ETB_54'	351	0.998117	00:14:00		'ETA_66'	234	0.879535	21:35:00		'ETB_66'	177	0.883004	23:53:00
		'ETA_55'	315	0.79009	21:31:00		'ETB_55'	198	0.226738	00:20:00		'ETA_67'	89	0.852062	21:41:00		'ETB_67'	184	0.584637	00:00:00
		'ETA_56'	14	0.984402	21:37:00		'ETB_56'	4	0.992647	00:26:00		'ETA_69'	21	0.963715	21:55:00		'ETB_69'	9	0.79255	00:06:00
		'ETA_57'	355	0.610623	21:43:00		'ETB_57'	277	0.746566	00:34:00		'ETA_70'	356	0.999653	22:01:00		'ETB_70'	250	0.591013	00:18:00
		'ETA_58'	339	0.990094	21:50:00		'ETB_58'	15	0.942358	00:40:00		'ETA_71'	23	0.985625	22:10:00		'ETB_71'	232	0.35238	00:24:00
		'ETA_73'	11	0.999792	20:26:00		'ETB_73'	42	0.991588	23:24:00
		'ETA_74'	29	0.637172	20:32:00		'ETB_74'	125	0.252553	23:30:00
		'ETA_75'	10	0.998663	20:38:00		'ETB_75'	330	0.498455	23:36:00
		'ETA_76'	22	0.983309	20:45:00		'ETB_76'	354	0.999947	23:42:00
		'ETA_77'	95	0.416978	20:51:00		'ETB_77'	194	0.218729	23:49:00
		'ETA_78'	307	0.992427	20:59:00		'ETB_78'	125	0.633913	23:54:00
		'ETA_79'	148	0.387772	21:05:00		'ETB_79'	194	0.760991	00:00:00
		'ETA_80'	31	0.826557	21:11:00		'ETB_80'	70	0.417807	00:08:00
		'ETA_81'	41	0.767379	21:18:00		'ETB_81'	309	0.454456	00:14:00
		'ETA_82'	11	0.998847	21:25:00		'ETB_82'	128	0.48826	00:20:00
		'ETA_83'	12	1	21:32:00		'ETB_83'	57	0.860123	00:26:00
		'ETA_84'	249	0.541366	21:38:00		'ETB_84'	296	0.580287	00:32:00
		'ETA_86'	247	0.83291	21:44:00		'ETB_86'	93	0.545006	00:44:00
		'WTA_73'	6	0.999989	20:22:00		'WTB_73'	71	0.841106	23:23:00
		'WTA_75'	351	0.999814	20:35:00		'WTB_75'	85	0.425126	23:29:00
		'WTA_76'	312	0.999567	20:43:00		'WTB_76'	308	0.612589	23:41:00
		'WTA_77'	337	0.996747	20:50:00		'WTB_77'	85	0.996105	23:47:00
		'WTA_78'	94	0.343961	20:57:00		'WTB_78'	339	0.713939	23:53:00
		'WTA_79'	3	0.999682	21:04:00		'WTB_79'	306	0.999096	23:59:00
		'WTA_81'	304	0.95869	21:10:00		'WTB_81'	290	0.985434	00:13:00
		'WTA_82'	235	0.738503	21:17:00		'WTB_82'	99	0.73645	00:19:00
		'WTA_83'	355	0.999718	21:24:00		'WTB_83'	242	0.867149	00:25:00
		'WTA_84'	7	0.990427	21:30:00		'WTB_84'	237	0.963101	00:31:00
		'WTA_85'	66	0.999793	21:43:00		'WTB_85'	287	0.959219	00:37:00
		'WTA_86'	309	0.998525	21:50:00		'WTB_86'	358	0.732764	00:43:00
		'WTA_87'	336	0.999986	21:58:00		'WTB_87'	287	0.909315	00:49:00
		'WTA_88'	60	0.721327	19:33:00		'WTB_88'	35	0.652141	22:29:00
		'WTA_89'	254	0.764653	19:39:00		'WTB_89'	35	0.829811	22:35:00
		'WTA_90'	119	0.351855	19:46:00		'WTB_90'	6	0.971783	22:41:00
		'WTA_91'	357	0.999908	19:53:00		'WTB_91'	199	0.474031	22:47:00
		'WTA_92'	104	0.267947	19:59:00		'WTB_92'	315	0.510351	22:53:00
		'WTA_93'	81	0.438417	20:07:00		'WTB_93'	332	0.871777	22:59:00
		'WTA_94'	351	0.998851	20:14:00		'WTB_94'	203	0.598141	23:05:00
		'WTA_95'	97	0.959073	20:21:00		'WTB_95'	354	0.604564	23:12:00
		'WTA_96'	48	0.426925	20:27:00		'WTB_96'	132	0.357115	23:19:00
		'WTA_98'	324	0.991621	20:40:00		'WTB_98'	13	0.279342	23:31:00
		'WTA_99'	188	0.2925	20:47:00		'WTB_99'	124	0.228822	23:37:00
		'WTA_100'	345	0.970254	20:53:00		'WTB_100'	245	0.214123	23:42:00
		'ETA_88'	2	0.625213	19:35:00		'ETB_88'	335	0.928844	22:30:00
		'ETA_89'	13	0.881469	19:41:00		'ETB_89'	337	0.870463	22:36:00
		'ETA_90'	326	0.675925	19:47:00		'ETB_90'	332	0.811104	22:42:00
		'ETA_91'	311	0.976906	19:54:00		'ETB_91'	261	0.826605	22:49:00
		'ETA_92'	34	0.946324	20:01:00		'ETB_92'	358	0.981154	22:54:00
		'ETA_93'	47	0.998387	20:09:00		'ETB_93'	290	0.582843	23:00:00
		'ETA_94'	353	0.981652	20:15:00		'ETB_94'	273	0.510819	23:06:00
		'ETA_95'	70	0.804143	20:22:00		'ETB_95'	10	0.254214	23:12:00
		'ETA_96'	36	0.646125	20:28:00		'ETB_96'	325	0.766711	23:19:00
		'ETA_97'	49	0.98899	20:35:00		'ETB_97'	265	0.419595	23:25:00
		'ETA_98'	27	0.907672	20:42:00		'ETB_98'	4	0.95271	23:31:00
		'ETA_99'	82	0.482901	20:48:00		'ETB_99'	321	0.747115	23:37:00
		'ETA_100'	224	0.949753	20:55:00		'ETB_100'	331	0.641596	23:43:00
