# Supplementary material for: Bogong moths use a stellar compass for long-distance navigation at night
Source: Nature. 2025 Jun 18;643(8073):994–1000. doi: 10.1038/s41586-025-09135-3 (PMC12286839; doi:10.1038/s41586-025-09135-3)
Supplement: Supplementary file 5 — Source Data Fig. 3 [file 41586_2025_9135_MOESM5_ESM.xlsx]

## Sheet: Sheet1
			Figure 3
			SECOND ORDER STATISTICS
			Analysis begun: Samstag, 23. November 2019 21:50:16
			Variable	Autumn & Autumn	Autumn flip & Autumn flip	Autumn con & Autumn con	Spring & Spring	Spring flip & Spring flip	Spring con & Spring con			p=exp(-6*(r^2)*(N^2)/((N+1)*(2*N+1)))		(Jesse's correction)		formula 3.3 in the original MMRT paper
			Number of Means	54	56	49	70	68	58
			Grand Mean Vector (GM)	341,179°	167,092°	309,221°	168,142°	354,607°	1,244°
			Length of Grand Mean Vector (r)	0.27	0.197	0.016	0.166	0.205	0.048			N	R* values Fig 1	old p-value	calculated p-value
			95% Confidence Interval (-/+) for GM	321,628°	133,43°	*****	138,561°	327,56°	*****			70	2.014	p< 0.001	p= 0.000007
				182,671°	201,95°	*****	196,966°	201,111°	*****			54	2.512	p< 0.001	p= 0.000000001
			99% Confidence Interval (-/+) for GM	316,606°	123,932°	*****	130,482°	319,93°	*****			58	0.598	0.5 > p > 0.1	p=0.351
				188,806°	212,078°	*****	204,647°	208,437°	*****			68	2.085	p< 0.001	p= 0.000003
												56	1.716	p< 0.001	p= 0.0002
			Hotelling's Test (F)	29.328	11.776	0.079	16.116	16.559	1.378			49	0.184	0.95 > p > 0.9	p= 0.906
			Hotelling's Test (p)	2.97e-09	5.7e-05	0.924	1.87e-06	1.49e-06	0.26
			Moore's Modified Rayleigh Test (R*)	2.512	1.716	0.184	2.014	2.085	0.598
			Moore's Modified Rayleigh Test (p)	< 0.001	< 0.001	0.95 > p > 0.90	< 0.001	< 0.001	0.5 > p > 0.1
			Autumn 2018/2019				Spring 2018/2019
			0 MF, Sky normal 21:30		n=54		0 MF, Sky normal 21:30		n=70
			Moth file name	r-value	mean angle		Moth file name	r-value	mean angle
			'STF_1'	0.402763	289		'SN_1'	0.0764358	174
			'STF_2'	0.718171	275		'SN_2'	0.290723	159
			'STF_3'	0.533437	26		'SN_3'	0.304063	148
			'STF_4'	0.164416	304		'SN_4'	0.23646	118
			'STF_5'	0.19721	299		'SN_5'	0.446301	102
			'STF_6'	0.519655	23		'SN_6'	0.718814	223
			'STF_7'	0.710551	40		'SN_7'	0.420867	216
			'STF_8'	0.366961	355		'SN_8'	0.276656	34
			'STF_9'	0.583154	345		'SN_9'	0.541574	223
			'STF_10'	0.644135	294		'SN_10'	0.479675	218
			'STF_11'	0.353799	56		'SN_16'	0.10826	34
			'STF_12'	0.49442	50		'SN_17'	0.211425	258
			'STF_13'	0.301499	197		'SN_18'	0.51078	254
			'STF_14'	0.553776	9		'SN_19'	0.409334	165
			'STF_16'	0.820091	309		'SN_20'	0.178161	115
			'STF_17'	0.742311	352		'SN_21'	0.285418	153
			'STF_18'	0.0907816	168		'SN_22'	0.127045	246
			'STF_19'	0.378815	294		'SN_23'	0.302055	211
			'STF_20'	0.970265	332		'SN_24'	0.357748	126
			'STF_21'	0.535121	31		'SN_25'	0.461767	169
			'STF_22'	0.384453	22		'SL_1'	0.243281	235
			'STF_23'	0.0719684	291		'SL_2'	0.523479	158
			'STF_24'	0.645362	322		'SL_3'	0.480695	267
			'STF_31'	0.351751	324		'SL_4'	0.727509	175
			'STF_34'	0.269415	320		'SL_6'	0.588999	161
			'STF_35'	0.451327	317		'SL_7'	0.604963	192
			'STF_36'	0.593974	286		'SL_8'	0.689424	138
			'STF_40'	0.195421	303		'SL_9'	0.46141	185
			'STF_41'	0.439061	340		'SL_10'	0.673485	229
			'STF_42'	0.382676	15		'SL_11'	0.16941	299
			'STF_43'	0.456863	58		'SL_12'	0.498953	179
			'MW_29'	0.291168	96		'SL_14'	0.30079	194
			'MW_31'	0.28089	0		'SL_15'	0.470617	184
			'MW_33'	0.119995	351		'SL_21'	0.60599	99
			'MW_35'	0.623431	334		'SL_22'	0.238818	186
			'MW_38'	0.238788	344		'SL_24'	0.541545	95
			'MW_40'	0.196894	168		'SL_25'	0.280113	59
			'MW_41'	0.269316	309		'SL_31'	0.205608	168
			'MW_42'	0.276732	159		'SL_32'	0.141885	104
			'MW_43'	0.324998	301		'SL_33'	0.32606	132
			'MW_45'	0.915473	304		'SL_34'	0.387968	293
			'MW_46'	0.383782	341		'SL_36'	0.547464	122
			'MW_47'	0.416512	1		'SL_76'	0.0815407	312
			'MW_51'	0.342476	343		'SL_78'	0.55522	130
			'MW_52'	0.415198	296		'SL_79'	0.376699	47
			'MW_53'	0.266222	213		'SL_81'	0.0111834	322
			'MW_55'	0.481047	34		'SL_83'	0.46384	81
			'MW_56'	0.488427	328		'SL_85'	0.582693	279
			'MW_57'	0.581661	16		'SL_89'	0.212758	118
			'MW_59'	0.102056	218		'SL_90'	0.290594	222
			'MW_60'	0.243981	330		'SL_92'	0.45465	106
			'MW_61'	0.0187063	318		'SL_94'	0.241211	117
			'MW_64'	0.390038	107		'SL_95'	0.296922	140
			'MW_65'	0.334442	21		'SL_97'	0.251072	25
							'SL_99'	0.313826	185
							'SL_100'	0.228647	145
			0 MF, Sky rotated 180 deg		n=56		'SL_105'	0.265293	34
			'STG_2'	0.377889	97		'SL_107'	0.29903	142
			'STG_4'	0.126501	143		'SL_109'	0.43959	305
			'STG_5'	0.106352	162		'SL_111'	0.130333	44
			'STG_6'	0.916118	89		'SL_112'	0.318432	201
			'STG_7'	0.402092	99		'SL_113'	0.104838	135
			'STG_8'	0.259215	100		'SL_114'	0.263139	266
			'STG_11'	0.372229	74		'SL_115'	0.631262	33
			'STG_14'	0.837737	145		'SL_116'	0.578666	236
			'STG_15'	0.967078	180		'SL_118'	0.250775	14
			'STG_16'	0.454213	170		'SL_119'	0.192091	247
			'STG_17'	0.311675	73		'SL_120'	0.599913	159
			'STG_18'	0.153295	229		'SL_121'	0.268823	113
			'STG_19'	0.346952	312		'SL_122'	0.196689	141
			'STG_20'	0.355294	207
			'STG_21'	0.345691	269
			'STG_22'	0.298264	280		0 MF, Sky rotated 180 deg		n=68
			'STG_23'	0.477902	95		'SS_1'	0.500709	348
			'STG_24'	0.271992	84		'SS_2'	0.616042	31
			'STG_25'	0.247788	178		'SS_3'	0.373716	340
			'STG_26'	0.598426	198		'SS_4'	0.416169	4
			'STG_27'	0.292906	223		'SS_5'	0.550566	2
			'STG_28'	0.89428	196		'SS_6'	0.837578	194
			'STG_29'	0.728361	122		'SS_7'	0.610044	71
			'STG_30'	0.533048	144		'SS_8'	0.71825	24
			'STG_32'	0.281157	97		'SS_9'	0.408264	34
			'STG_33'	0.612662	105		'SS_10'	0.299067	31
			'STG_35'	0.910136	203		'SS_11'	0.248998	32
			'STG_39'	0.197263	88		'SS_12'	0.193049	238
			'WM_3'	0.302239	114		'SS_13'	0.155484	94
			'WM_4'	0.164795	347		'SS_14'	0.135839	201
			'WM_10'	0.438228	306		'SS_15'	0.151287	14
			'WM_11'	0.465647	147		'SS_16'	0.386305	59
			'WM_12'	0.533688	125		'SS_17'	0.491121	68
			'WM_13'	0.849165	127		'SS_18'	0.519928	36
			'WM_15'	0.621245	239		'SS_19'	0.385867	22
			'WM_16'	0.296287	196		'SS_20'	0.865436	326
			'WM_17'	0.144949	88		'SS_21'	0.409131	359
			'WM_19'	0.660263	17		'SS_22'	0.546736	56
			'WM_20'	0.348029	30		'SS_23'	0.368466	251
			'WM_21'	0.65347	165		'SS_24'	0.768242	313
			'WM_22'	0.530476	174		SF_1'	0.596736	351
			'WM_24'	0.218434	253		'SF_2'	0.83626	334
			'WM_27'	0.348471	197		'SF_3'	0.717333	105
			'WM_28'	0.190065	202		'SF_6'	0.488966	35
			'WM_30'	0.489308	230		'SF_7'	0.465724	288
			'WM_32'	0.489027	238		'SF_9'	0.482806	34
			'WM_34'	0.495134	247		'SF_10'	0.280707	339
			'WM_35'	0.625848	171		'SF_11'	0.312653	43
			'WM_36'	0.352822	218		'SF_14'	0.294299	161
			'WM_38'	0.124537	198		'SF_16'	0.156936	5
			'WM_39'	0.243456	151		'SF_17'	0.19832	328
			'WM_40'	0.209071	284		'SF_18'	0.389369	290
			'WM_42'	0.702654	263		'SF_19'	0.354876	180
			'WM_44'	0.0782042	52		'SF_20'	0.452733	198
			'WM_45'	0.451902	139		'SF_22'	0.448201	138
			'WM_47'	0.565108	272		'SF_23'	0.391518	277
							'SF_24'	0.049843	167
							'SF_25'	0.107758	315
			Control Sky		n=49		'SF_26'	0.0335212	153
			'Con_1'	0.207295	247		'SF_28'	0.268843	326
			'Con_2'	0.426518	279		'SF_29'	0.388378	0
			'Con_3'	0.390602	330		'SF_30'	0.708977	32
			'Con_4'	0.26075	8		'SF_31'	0.118664	10
			'Con_5'	0.241067	277		'SF_33'	0.492722	244
			'Con_6'	0.311104	266		'SF_34'	0.321616	306
			'Con_7'	0.439854	18		'SF_35'	0.133061	325
			'Con_8'	0.150125	250		'SF_36'	0.840638	273
			'Con_9'	0.266223	8		'SF_37'	0.709171	26
			'Con_10'	0.564106	315		'SF_38'	0.0631265	320
			'Con_11'	0.162294	74		'SF_39'	0.251312	260
			'Con_12'	0.416149	79		'SF_40'	0.241214	314
			'Con_13'	0.367773	240		'SF_41'	0.675313	302
			'Con_14'	0.343207	295		'SF_43'	0.186979	28
			'Con_15'	0.296409	322		'SF_44'	0.187898	327
			'Con_16'	0.0871843	32		'SF_55'	0.674131	353
			'Con_17'	0.635342	77		'SF_56'	0.405793	59
			'Con_18'	0.836129	42		'SF_57'	0.463117	285
			'Con_19'	0.115281	144		'SF_58'	0.600877	319
			'Con_20'	0.131294	275		'SF_59'	0.444664	335
			'Con_21'	0.471991	171		'SF_60'	0.538056	93
			'Con_22'	0.175406	163		'SF_61'	0.461391	4
			'Con_24'	0.444508	145		'SF_62'	0.366902	36
			'Con_25'	0.73374	110		'SF_63'	0.367997	320
			'Con_2'	0.392026	199		'SF_64'	0.491606	309
			'Con_3'	0.208074	276
			'Con_4'	0.346866	217
			'Con_5'	0.632794	90		Control Sky		n=58
			'Con_6'	0.295494	92		'CON_1'	0.180849	152
			'Con_7'	0.526939	235		'CON_2'	0.121981	304
			'Con_9'	0.230642	185		'CON_4'	0.263988	282
			'Con_10'	0.0528692	171		'CON_5'	0.598418	15
			'Con_11'	0.326938	312		'CON_6'	0.380712	49
			'Con_12'	0.446039	10		'CON_7'	0.296029	305
			'Con_13'	0.367053	198		'CON_9'	0.293238	76
			'Con_14'	0.42297	198		'CON_10'	0.109227	181
			'Con_15'	0.541673	153		'CON_11'	0.561975	271
			'Con_16'	0.608554	17		'CON_12'	0.175625	288
			'Con_17'	0.415821	266		'CON_13'	0.0887997	123
			'Con_18'	0.574217	236		'CON_14'	0.0881643	311
			'Con_19'	0.355255	5		'CON_15'	0.142669	100
			'Con_20'	0.213251	43		'CON_17'	0.191599	63
			'Con_21'	0.190978	189		'CON_19'	0.449688	269
			'Con_23'	0.254063	334		'SC_1'	0.434997	178
			'Con_24'	0.389164	125		'SC_2'	0.209459	256
			'Con_25'	0.04031	278		'SC_3'	0.554559	340
			'Con_26'	0.0652511	156		'SC_4'	0.117897	358
			'Con_29'	0.0751743	156		'SC_5'	0.0438421	235
			'Con_31'	0.508878	321		'SC_6'	0.0146672	50
							'SC_7'	0.105891	93
							'SC_8'	0.173626	51
							'SC_9'	0.412204	19
							'SC_10'	0.21867	143
							'SC_11'	0.319829	318
							'SC_12'	0.102626	154
							'SC_13'	0.275482	21
							'SC_14'	0.207238	63
							'SC_15'	0.73104	286
							'SC_16'	0.172209	243
							'SC_17'	0.36725	254
							'SC_18'	0.318895	234
							'SC_20'	0.508741	42
							'SC_21'	0.268495	136
							'SC_22'	0.66862	91
							'SC_23'	0.0516512	39
							'SC_25'	0.330351	26
							'SC_26'	0.2023	234
							'SC_27'	0.494556	111
							'SC_28'	0.136839	328
							'SC_29'	0.1848	264
							'SC_30'	0.272756	142
							'SC_31'	0.311758	252
							'SC_32'	0.526091	83
							'SC_33'	0.309169	93
							'SC_35'	0.366127	57
							'SC_36'	0.0858252	219
							'SC_38'	0.283636	158
							'SC_39'	0.17552	213
							'SC_40'	0.377811	243
							'SC_42'	0.131893	285
							'SC_43'	0.141947	8
							'SC_44'	0.767684	347
							'SC_45'	0.3721	17
							'SC_46'	0.305319	187
							'SC_47'	0.158448	67
							'SC_48'	0.309794	357
