# Supplementary material for: Bogong moths use a stellar compass for long-distance navigation at night
Source: Nature. 2025 Jun 18;643(8073):994–1000. doi: 10.1038/s41586-025-09135-3 (PMC12286839; doi:10.1038/s41586-025-09135-3)
Supplement: Supplementary file 6 — Source Data Fig. 4 [file 41586_2025_9135_MOESM6_ESM.xlsx]

## Sheet: Figure 4a
Unimodal excited (category 1)				Background mean = 38.0208
	Angle	1	2	3	4	5	6	7	8	9	10	11	12	13	14	15	16	17	18	19	20	21	22	23	24	25	26	27	28	29	30	31	32	33	34	35	36	37	38	39	40	41	42	43	44	45	46	47	48
190313_002	Mean cw	34.3713	34.421	34.4685	34.5135	34.5554	34.5937	34.628	34.6576	34.6821	34.7012	34.7142	34.7209	34.721	34.7143	34.7005	34.6796	34.6517	34.6168	34.5752	34.5271	34.4729	34.4133	34.3486	34.2797	34.2073	34.1322	34.0553	33.9777	33.9003	33.8241	33.7504	33.6801	33.6144	33.5543	33.5009	33.4553	33.4183	33.391	33.3741	33.3683	33.3744	33.3927	33.4238	33.4679	33.5251	33.5954	33.6787	33.7746
	Mean ccw	38.8475	38.66	38.4556	38.2357	38.0019	37.7559	37.4995	37.2346	36.9633	36.6877	36.4097	36.1317	35.8558	35.584	35.3186	35.0614	34.8146	34.58	34.3592	34.1541	33.9661	33.7966	33.6466	33.5174	33.4096	33.3241	33.2611	33.221	33.2039	33.2097	33.2381	33.2886	33.3605	33.4532	33.5655	33.6964	33.8447	34.0089	34.1878	34.3797	34.5829	34.796	35.0171	35.2446	35.4767	35.7118	35.9481	36.1841
	SD cw	1.84867	2.23323	2.5637	2.83991	3.06227	3.23182	3.35011	3.41921	3.44165	3.42035	3.35858	3.25989	3.12809	2.96714	2.78113	2.57422	2.35057	2.11429	1.86942	1.61985	1.36928	1.12119	0.878825	0.645119	0.422707	0.213889	0.0206159	0.155519	0.313289	0.451835	0.57066	0.669623	0.748925	0.809099	0.850981	0.875694	0.884622	0.879377	0.861773	0.833792	0.797551	0.75527	0.709234	0.66176	0.615166	0.571733	0.533677	0.503121
	SD ccw	2.29439	2.38686	2.46263	2.52212	2.56595	2.59488	2.60977	2.61164	2.60157	2.58072	2.55031	2.51161	2.46589	2.41444	2.35851	2.29935	2.23814	2.176	2.11398	2.05306	1.9941	1.93789	1.88507	1.83622	1.79178	1.75207	1.71732	1.68764	1.66305	1.64346	1.62869	1.61852	1.6126	1.61058	1.61203	1.6165	1.62351	1.6326	1.64328	1.6551	1.66763	1.68048	1.69331	1.70586	1.7179	1.7293	1.74	1.75004
Unimodal inhibited (category 2)				Background mean = 15.0313
	Angle	1	2	3	4	5	6	7	8	9	10	11	12	13	14	15	16	17	18	19	20	21	22	23	24	25	26	27	28	29	30	31	32	33	34	35	36	37	38	39	40	41	42	43	44	45	46	47	48
18118_002	Mean cw	21.7701	21.7051	21.6296	21.5427	21.4441	21.3332	21.2101	21.0745	20.9266	20.7667	20.5952	20.4125	20.2195	20.0169	19.8057	19.5869	19.3617	19.1314	18.8972	18.6607	18.4234	18.1866	17.9522	17.7215	17.4964	17.2783	17.0689	16.8697	16.6824	16.5083	16.3489	16.2055	16.0793	15.9715	15.8831	15.815	15.768	15.7426	15.7393	15.7585	15.8003	15.8647	15.9514	16.0603	16.1906	16.3417	16.5129	16.703
	Mean ccw	19.899	19.9817	20.0452	20.0888	20.1123	20.1157	20.0991	20.0628	20.0073	19.9333	19.8416	19.7331	19.6091	19.4707	19.3193	19.1563	18.9832	18.8016	18.6132	18.4196	18.2224	18.0233	17.8239	17.6259	17.4307	17.2399	17.0549	16.877	16.7074	16.5471	16.3973	16.2588	16.1322	16.0182	15.9173	15.8298	15.7559	15.6956	15.6489	15.6155	15.5952	15.5876	15.5919	15.6077	15.6342	15.6705	15.7159	15.7693
	SD cw	6.61554	6.86922	7.10066	7.30912	7.49428	7.6562	7.79527	7.91214	8.00766	8.08287	8.13889	8.17692	8.19821	8.20395	8.19532	8.17341	8.13922	8.09364	8.03745	7.97134	7.89587	7.81155	7.71883	7.61811	7.50981	7.39439	7.27236	7.14433	7.01105	6.87339	6.73239	6.58927	6.44541	6.30235	6.16175	6.02536	5.89499	5.7724	5.65927	5.55706	5.46697	5.38984	5.32606	5.27555	5.23774	5.21159	5.19562	5.18797
	SD ccw	4.60757	4.81526	5.01495	5.19837	5.3593	5.49333	5.59749	5.67008	5.71045	5.71884	5.69631	5.64461	5.56614	5.46386	5.34125	5.20228	5.05131	4.8931	4.73266	4.57523	4.42607	4.2903	4.17265	4.07715	4.00685	3.96356	3.94768	3.95825	3.99305	4.04896	4.12225	4.209	4.30531	4.40761	4.51272	4.61795	4.72113	4.82057	4.91507	5.0038	5.0863	5.16242	5.23225	5.29606	5.35425	5.40733	5.45584	5.50032
Direction-selective unimodal (category 3)				Background mean = 18.4286
	Angle	1	2	3	4	5	6	7	8	9	10	11	12	13	14	15	16	17	18	19	20	21	22	23	24	25	26	27	28	29	30	31	32	33	34	35	36	37	38	39	40	41	42	43	44	45	46	47	48
200310_003	Mean cw	27.5335	27.8597	28.2369	28.6642	29.1407	29.6649	30.2347	30.8477	31.5013	32.1921	32.9166	33.671	34.4509	35.2518	36.0691	36.8975	37.7319	38.567	39.3973	40.2172	41.0211	41.8034	42.5587	43.2816	43.9667	44.609	45.2037	45.7463	46.2325	46.6585	47.0208	47.3165	47.543	47.6983	47.781	47.7902	47.7255	47.5873	47.3764	47.0945	46.7437	46.3268	45.8473	45.3092	44.7171	44.0764	43.3927	42.6724
	Mean ccw	5.96355	5.91945	5.89202	5.88322	5.8949	5.92869	5.98608	6.06834	6.17651	6.31141	6.4736	6.66337	6.88074	7.12547	7.397	7.69453	8.01692	8.3628	8.7305	9.11808	9.52335	9.9439	10.3771	10.82	11.2697	11.723	12.1766	12.6271	13.0709	13.5046	13.9248	14.3278	14.7103	15.069	15.4006	15.7022	15.9708	16.204	16.3992	16.5545	16.6681	16.7385	16.7646	16.7457	16.6814	16.5718	16.4172	16.2185
	SD cw	5.67679	5.86999	6.10583	6.3776	6.67854	7.00214	7.3422	7.69286	8.04864	8.40433	8.75501	9.09599	9.42282	9.73126	10.0173	10.2772	10.5074	10.7047	10.8662	10.9892	11.0717	11.1118	11.108	11.0594	10.9654	10.8258	10.6411	10.412	10.1397	9.82595	9.47275	9.08259	8.65832	8.20316	7.72064	7.21462	6.68927	6.14907	5.59882	5.04373	4.48957	3.94292	3.41175	2.90641	2.44152	2.03908	1.73205	1.56137
	SD ccw	1.60133	1.69133	1.78012	1.86635	1.94886	2.02665	2.09887	2.16478	2.22378	2.27537	2.31918	2.35494	2.38248	2.40178	2.4129	2.41603	2.41148	2.39968	2.38118	2.35663	2.32682	2.29263	2.25506	2.21518	2.17413	2.13308	2.09323	2.05573	2.02166	1.99195	1.96738	1.94846	1.93547	1.92839	1.92694	1.93056	1.93851	1.94986	1.96358	1.97861	1.99387	2.00836	2.02114	2.03139	2.0384	2.04162	2.04062	2.03514
Direction-selective bimodal (category 4)				Background mean = 17.5481
	Angle	1	2	3	4	5	6	7	8	9	10	11	12	13	14	15	16	17	18	19	20	21	22	23	24	25	26	27	28	29	30	31	32	33	34	35	36	37	38	39	40	41	42	43	44	45	46	47	48
200318_001	Mean cw	19.552	19.8228	20.0744	20.3063	20.518	20.7092	20.8796	21.0293	21.1583	21.2667	21.3549	21.4231	21.4718	21.5017	21.5132	21.5072	21.4845	21.4458	21.392	21.3243	21.2436	21.151	21.0475	20.9345	20.8131	20.6846	20.5502	20.4112	20.269	20.1249	19.9802	19.8363	19.6945	19.5563	19.4229	19.2957	19.1759	19.0648	18.9637	18.8736	18.7958	18.7312	18.6808	18.6455	18.6261	18.6233	18.6376	18.6695
	Mean ccw	29.9843	29.7597	29.567	29.4054	29.2741	29.1718	29.0971	29.0482	29.0232	29.02	29.0364	29.0698	29.1177	29.1773	29.2458	29.3202	29.3976	29.4752	29.5498	29.6186	29.6788	29.7277	29.7626	29.7812	29.7811	29.7604	29.7172	29.65	29.5575	29.4388	29.2932	29.1203	28.9202	28.6931	28.4398	28.1611	27.8584	27.5334	27.188	26.8244	26.4451	26.053	25.651	25.2424	24.8306	24.4191	24.0115	23.6118
	SD cw	2.26216	2.48738	2.71097	2.92876	3.13831	3.33828	3.52804	3.70737	3.87632	4.03503	4.18367	4.32234	4.45106	4.56969	4.67798	4.77549	4.86169	4.93594	4.99751	5.04566	5.07963	5.09873	5.10237	5.09009	5.06163	5.01696	4.95633	4.88032	4.78987	4.68633	4.57154	4.44781	4.31803	4.18564	4.05468	3.92974	3.81586	3.71832	3.64234	3.59263	3.5729	3.58537	3.63046	3.70672	3.81102	3.93894	4.08525	4.24429
	SD ccw	4.83269	5.28724	5.73417	6.16406	6.57018	6.94777	7.29357	7.6055	7.88247	8.12422	8.33119	8.50444	8.64558	8.75671	8.84033	8.89927	8.93667	8.95584	8.96025	8.95339	8.93875	8.91967	8.89932	8.88055	8.86588	8.85741	8.85677	8.86511	8.88309	8.9109	8.9483	8.99467	9.04907	9.11034	9.17712	9.24795	9.32134	9.39576	9.46975	9.54189	9.61084	9.67534	9.73417	9.7862	9.83035	9.86553	9.89071	9.9048
Unit = imp/s
[truncated: 312 more columns]

## Sheet: Figure 4b
Circular phimax
Recording	Phimax 1 (deg)	Phimax 2 (deg)
200305_000	124.521	NaN
200305_002	118.137	NaN
200310_003	113.125	NaN
200311_000	247.931	NaN
200312_000	133.481	NaN
200315_003	168.715	43.4113
200318_001	125.5	NaN
200321_000	108	NaN
200324_000	170.999	308.682
190311_001	171.891	NaN
190313_002	145.748	NaN
190319_000	224.816	NaN
190323_000	41.3092	203.982
190325_000	283	NaN
190325_003	157	NaN
190325_004	305.548	NaN
181026_004	251.619	NaN
181029_000	176.553	NaN
181103_001	126.307	291.751
181103_002	196.167	NaN
181109_005	263.308	NaN
181112_001	146.751	NaN
181118_001	201.147	NaN
181118_002	176.759	NaN
181120_000	274.743	NaN
181122_001	151.316	NaN
181122_003	261.492	NaN

## Sheet: Figure 4c
Variability of mean tuning
Circular standard deviation (SD)
Recording	CW	CCW
200305_000	7.52248	6.61253	(deg)		Note: NA in cases where only one stimulus rotation was recorded
200305_002	9.79133	4.31896
200310_003	4.97239	4.20407
200311_000	5.39231	7.30746
200312_000	0.499998	6.49651
200315_003	13.4688	0.499998
200318_001	12.2154	20.0036
200321_000	NA	NA
200324_000	0.999987	NA
190311_001	16.2931	18.554
190313_002	1.49996	8.99075
190319_000	33.0185	11.2307
190323_000	0.999987	8.49221
190325_000	NA	NA
190325_003	NA	8.53774e-07
190325_004	9.09368	4.68683
181026_004	14.6044	21.8166
181029_000	15.8129	14.3736
181103_001	9.09775	12.7667
181103_002	9.29807	19.9394
181109_005	5.49789	10.9831
181112_001	8.4568	11.0208
181118_001	18.8125	23.5353
181118_002	10.6351	11.7406
181120_000	9.3235	14.8954
181122_001	14.4635	13.9082
181122_003	14.7543	22.9399

## Sheet: Figure 4d
Phimax values (deg)
Recording	Dot		Bar
	Phimax 1	Phimax 2	Phimax 1	Phimax 2
200305_002	131.5	NaN	130.5	NaN
200310_003	124.5	NaN	NaN	NaN
200311_000	135.5	315.5	184	336
200315_003	123	NaN	164	45
200318_001	112.5	303	134.5	288.5
Phimax difference to Starry Sky stimulus (deg)
Recording	Dot		Bar
	Phimax 1	Phimax 2	Phimax 1	Phimax 2
200305_002	-12.5	NaN	-11.5	NaN
200310_003	-11.5	NaN	NaN	NaN
200311_000	41.5	7.5	-7	-13
200315_003	52	NaN	11	5
200318_001	14	1	-8	15.5

## Sheet: Figure 4e
Signal to Noise ratio							Wilcoxon rank sum test, p-value
Recording	Stimulus							Starry Sky	Control Sky	Dot	Bar
	Starry Sky	Control Sky	Dot	Bar			Starry Sky		2.2134e-05	0.65746	0.17721
200305_000	17.2881	4.19963	NaN	NaN			Control Sky			0.012937	0.21001
200305_002	40.8639	15.6548	26.0535	1.43934			Dot				0.329
200310_003	38.7266	12.3629	64.6386	41.1116			Bar
200311_000	14.1323	6.04028	6.49526	7.34034
200312_000	5.33065	NaN	NaN	NaN
200315_003	12.6603	2.52018	21.1411	5.603
200318_001	7.67465	4.99388	13.555	6.25769
200321_000	17.6723	NaN	NaN	NaN
200324_000	4.57594	1.12369	3.50963	NaN
190311_001	9.94465	NaN	NaN	NaN
190313_002	5.20405	NaN	NaN	NaN
190319_000	6.41788	NaN	NaN	NaN
190323_000	4.3212	NaN	NaN	NaN
190325_000	14.6942	NaN	NaN	NaN
190325_003	7.35966	NaN	NaN	NaN
190325_004	23.8977	NaN	NaN	NaN
181026_004	19.6353	6.54259	NaN	NaN
181029_000	20.2594	3.98417	NaN	NaN
181103_001	10.1257	3.0433	NaN	NaN
181103_002	36.1065	2.96767	NaN	NaN
181109_005	43.937	0.872351	NaN	NaN
181112_001	16.0737	10.3465	NaN	NaN
181118_001	10.4484	3.31708	NaN	NaN
181118_002	9.42764	4.11919	NaN	NaN
181120_000	9.63447	3.76176	NaN	NaN
181122_001	21.7234	NaN	NaN	NaN
181122_003	6.20652	0.700816	NaN	NaN
