# Supplementary material for: Bogong moths use a stellar compass for long-distance navigation at night
Source: Nature. 2025 Jun 18;643(8073):994–1000. doi: 10.1038/s41586-025-09135-3 (PMC12286839; doi:10.1038/s41586-025-09135-3)
Supplement: Supplementary file 7 — Source Data Fig. 5 [file 41586_2025_9135_MOESM7_ESM.xlsx]

## Sheet: Figure 5b
Cell 1: Me-Me-LAL (200305_002)			Mean background = 17.9012 imp/s				Mean control background = 11.3580 imp/s
	Stimulus angle	1	2	3	4	5	6	7	8	9	10	11	12	13	14	15	16	17	18	19	20	21	22	23	24	25	26	27	28	29	30	31	32	33	34	35	36	37	38	39	40	41	42	43	44	45	46	47	48
Me-Me-LAL	Mean cw	47.4351	47.0561	46.6766	46.2985	45.9236	45.5537	45.1904	44.8355	44.4903	44.1564	43.835	43.5273	43.2343	42.957	42.6961	42.4522	42.2258	42.0174	41.8269	41.6546	41.5004	41.3641	41.2455	41.1441	41.0596	40.9913	40.9388	40.9014	40.8785	40.8694	40.8734	40.8901	40.9188	40.959	41.0102	41.0722	41.1447	41.2275	41.3207	41.4243	41.5386	41.6641	41.8014	41.951	42.114	42.2913	42.4842	42.6939
	SD cw	14.0401	14.3871	14.5923	14.6575	14.5859	14.3828	14.0555	13.6129	13.0665	12.4296	11.7183	10.9517	10.1523	9.34744	8.56983	7.85863	7.25885	6.81735	6.57351	6.5462	6.72492	7.07295	7.54002	8.07508	8.63341	9.17858	9.68182	10.1207	10.4777	10.7393	10.8952	10.9378	10.8617	10.6636	10.3421	9.89741	9.33141	8.64734	7.84981	6.94468	5.93896	4.84068	3.65882	2.40321	1.08463	0.291144	1.70034	3.14097
	Mean control cw	31.4477	31.3332	31.1576	30.9222	30.6289	30.2803	29.8798	29.4311	28.9387	28.4074	27.8426	27.2498	26.6349	26.0041	25.3636	24.7196	24.0784	23.4463	22.8292	22.233	21.6633	21.1253	20.6239	20.1635	19.7482	19.3815	19.0664	18.8052	18.6	18.452	18.3621	18.3305	18.3568	18.4402	18.5793	18.7723	19.017	19.3105	19.6498	20.0314	20.4518	20.9068	21.3923	21.9041	22.4378	22.9888	23.5528	24.1252
	SD control cw	16.0804	15.6881	15.3383	15.0329	14.7733	14.5603	14.3939	14.2738	14.1991	14.1681	14.1791	14.2295	14.3166	14.4372	14.5879	14.765	14.9647	15.1827	15.415	15.6574	15.9057	16.1556	16.4032	16.6445	16.8757	17.0933	17.2941	17.4751	17.6335	17.7671	17.8739	17.9523	18.0011	18.0194	18.0069	17.9634	17.8894	17.7856	17.653	17.493	17.3075	17.0985	16.8682	16.6192	16.3543	16.0763	15.7885	15.4938
	Mean ccw	46.7076	47.3142	47.9176	48.5163	49.109	49.6939	50.2694	50.8337	51.385	51.9213	52.4407	52.941	53.42	53.8757	54.3056	54.7076	55.0792	55.4182	55.7222	55.9888	56.2159	56.4012	56.5426	56.638	56.6857	56.6839	56.631	56.5257	56.3669	56.1537	55.8855	55.562	55.1832	54.7494	54.2613	53.72	53.1268	52.4836	51.7924	51.0558	50.2768	49.4588	48.6053	47.7204	46.8087	45.8748	44.9237	43.961
	SD ccw	9.14107	8.4993	7.91082	7.38078	6.91237	6.50629	6.16027	5.86897	5.62415	5.41526	5.23033	5.05693	4.88296	4.69733	4.49035	4.25384	3.98121	3.66738	3.30864	2.90254	2.44785	1.94464	1.3949	0.807086	0.274577	0.631959	1.34325	2.11312	2.92336	3.76754	4.6408	5.53856	6.45624	7.38921	8.3327	9.28192	10.232	11.1781	12.1152	13.0386	13.9435	14.825	15.6787	16.4999	17.2844	18.0279	18.7266	19.3766
	Mean control ccw	25.4085	25.5833	25.7192	25.8167	25.8771	25.9016	25.8919	25.8497	25.7772	25.6766	25.5503	25.4009	25.2309	25.043	24.84	24.6246	24.3995	24.1673	23.9308	23.6923	23.4544	23.2191	22.9888	22.7652	22.5503	22.3456	22.1527	21.9726	21.8066	21.6554	21.5198	21.4004	21.2975	21.2113	21.1418	21.0891	21.0529	21.0329	21.0288	21.04	21.0661	21.1065	21.1606	21.2276	21.3071	21.3983	21.5005	21.6133
	SD control ccw	15.38	15.2668	15.0845	14.8357	14.5239	14.1531	13.7278	13.2532	12.735	12.1791	11.5917	10.9796	10.3494	9.70788	9.06201	8.41858	7.78428	7.16565	6.56896	6.00018	5.46494	4.96845	4.51546	4.11025	3.75656	3.45761	3.21603	3.03388	2.91262	2.85316	2.85579	2.92026	3.04576	3.23096	3.474	3.7726	4.12401	4.5251	4.97238	5.46207	5.99012	6.55226	7.14407	7.761	8.39845	9.05177	9.71637	10.3877
Cell 2: PC-FB (190313_002)			Mean background = 38.0208 imp/s				Mean control background = 36.6667 imp/s
	Stimulus angle	1	2	3	4	5	6	7	8	9	10	11	12	13	14	15	16	17	18	19	20	21	22	23	24	25	26	27	28	29	30	31	32	33	34	35	36	37	38	39	40	41	42	43	44	45	46	47	48
PC-FB	Mean cw	34.3713	34.421	34.4685	34.5135	34.5554	34.5937	34.628	34.6576	34.6821	34.7012	34.7142	34.7209	34.721	34.7143	34.7005	34.6796	34.6517	34.6168	34.5752	34.5271	34.4729	34.4133	34.3486	34.2797	34.2073	34.1322	34.0553	33.9777	33.9003	33.8241	33.7504	33.6801	33.6144	33.5543	33.5009	33.4553	33.4183	33.391	33.3741	33.3683	33.3744	33.3927	33.4238	33.4679	33.5251	33.5954	33.6787	33.7746
	SD cw	1.84867	2.23323	2.5637	2.83991	3.06227	3.23182	3.35011	3.41921	3.44165	3.42035	3.35858	3.25989	3.12809	2.96714	2.78113	2.57422	2.35057	2.11429	1.86942	1.61985	1.36928	1.12119	0.878825	0.645119	0.422707	0.213889	0.0206159	0.155519	0.313289	0.451835	0.57066	0.669623	0.748925	0.809099	0.850981	0.875694	0.884622	0.879377	0.861773	0.833792	0.797551	0.75527	0.709234	0.66176	0.615166	0.571733	0.533677	0.503121
	Mean control cw	32.6279	32.3509	32.1092	31.9037	31.7344	31.6011	31.5033	31.4398	31.4093	31.4099	31.4397	31.4963	31.5773	31.6798	31.8012	31.9384	32.0885	32.2484	32.4151	32.5858	32.7576	32.9277	33.0936	33.2528	33.4032	33.5427	33.6695	33.7822	33.8795	33.9603	34.0239	34.0698	34.0977	34.1076	34.0997	34.0745	34.0327	33.975	33.9026	33.8164	33.718	33.6085	33.4896	33.3627	33.2294	33.0914	32.9501	32.8072
	SD control cw	0	0	0	0	0	0	0	0	0	0	0	0	0	0	0	0	0	0	0	0	0	0	0	0	0	0	0	0	0	0	0	0	0	0	0	0	0	0	0	0	0	0	0	0	0	0	0	0
	Mean ccw	38.8475	38.66	38.4556	38.2357	38.0019	37.7559	37.4995	37.2346	36.9633	36.6877	36.4097	36.1317	35.8558	35.584	35.3186	35.0614	34.8146	34.58	34.3592	34.1541	33.9661	33.7966	33.6466	33.5174	33.4096	33.3241	33.2611	33.221	33.2039	33.2097	33.2381	33.2886	33.3605	33.4532	33.5655	33.6964	33.8447	34.0089	34.1878	34.3797	34.5829	34.796	35.0171	35.2446	35.4767	35.7118	35.9481	36.1841
	SD ccw	2.29439	2.38686	2.46263	2.52212	2.56595	2.59488	2.60977	2.61164	2.60157	2.58072	2.55031	2.51161	2.46589	2.41444	2.35851	2.29935	2.23814	2.176	2.11398	2.05306	1.9941	1.93789	1.88507	1.83622	1.79178	1.75207	1.71732	1.68764	1.66305	1.64346	1.62869	1.61852	1.6126	1.61058	1.61203	1.6165	1.62351	1.6326	1.64328	1.6551	1.66763	1.68048	1.69331	1.70586	1.7179	1.7293	1.74	1.75004
	Mean control ccw	40.7697	40.2356	39.6996	39.1648	38.6344	38.1115	37.5986	37.0983	36.6128	36.1442	35.694	35.2638	34.855	34.4684	34.105	33.7652	33.4493	33.1576	32.89	32.6463	32.426	32.2286	32.0535	31.8997	31.7664	31.6527	31.5573	31.4792	31.4171	31.37	31.3364	31.3153	31.3053	31.3052	31.314	31.3304	31.3534	31.3819	31.4151	31.452	31.4918	31.5337	31.5771	31.6215	31.6662	31.711	31.7553	31.799
	SD control ccw	0	0	0	0	0	0	0	0	0	0	0	0	0	0	0	0	0	0	0	0	0	0	0	0	0	0	0	0	0	0	0	0	0	0	0	0	0	0	0	0	0	0	0	0	0	0	0	0
Cell 3: LAL-VLP-VMP (200311_000)			Mean background = 17.9012 imp/s				Mean control background = 11.3580 imp/s
	Stimulus angle	1	2	3	4	5	6	7	8	9	10	11	12	13	14	15	16	17	18	19	20	21	22	23	24	25	26	27	28	29	30	31	32	33	34	35	36	37	38	39	40	41	42	43	44	45	46	47	48
LAL-VLP-VMP	Mean cw	48.5404	48.24	47.9521	47.6772	47.4159	47.1685	46.9353	46.7166	46.5122	46.3223	46.1466	45.985	45.837	45.7023	45.5804	45.4708	45.3727	45.2856	45.2086	45.1411	45.0822	45.0311	44.9868	44.9485	44.9152	44.8861	44.8603	44.8367	44.8145	44.7928	44.7706	44.7472	44.7216	44.693	44.6607	44.6239	44.5818	44.5339	44.4794	44.4177	44.3484	44.271	44.185	44.0901	43.9859	43.8723	43.749	43.6159
	SD cw	8.57596	8.44652	8.33483	8.24081	8.16426	8.10481	8.06197	8.03511	8.02343	8.02601	8.04173	8.06934	8.10745	8.1545	8.20881	8.26859	8.33197	8.39704	8.46185	8.52447	8.583	8.63563	8.68065	8.71649	8.7417	8.75506	8.75549	8.74216	8.71443	8.6719	8.61437	8.5419	8.45474	8.35336	8.23845	8.11087	7.97166	7.82199	7.6632	7.49671	7.32402	7.14671	6.96634	6.7845	6.60275	6.42256	6.24534	6.07237
	Mean control cw	45.6279	45.8595	46.0664	46.2474	46.4018	46.5289	46.6287	46.7011	46.7464	46.7653	46.7585	46.727	46.6722	46.5953	46.4979	46.3818	46.2487	46.1005	45.9392	45.7668	45.5851	45.3963	45.2021	45.0046	44.8055	44.6066	44.4093	44.2152	44.0257	43.8418	43.6647	43.4951	43.3337	43.1811	43.0376	42.9033	42.7782	42.6622	42.5549	42.4559	42.3646	42.2803	42.2021	42.1292	42.0606	41.9952	41.9319	41.8697
	SD control cw	13.6912	13.8501	13.9735	14.0595	14.107	14.1156	14.0854	14.0173	13.9127	13.7737	13.6029	13.4035	13.179	12.9334	12.6711	12.3966	12.1147	11.8302	11.548	11.2729	11.0092	10.761	10.5319	10.3248	10.1417	9.9841	9.85233	9.74602	9.66398	9.60436	9.56478	9.54245	9.5344	9.53759	9.54908	9.5661	9.58618	9.60719	9.62737	9.64532	9.66003	9.67085	9.67743	9.67971	9.67785	9.67219	9.6632	9.65144
	Mean ccw	34.8302	34.7803	34.7323	34.6867	34.644	34.6045	34.5687	34.537	34.5097	34.4872	34.4698	34.4578	34.4515	34.4512	34.457	34.4691	34.4878	34.5131	34.5452	34.5841	34.6299	34.6825	34.742	34.8081	34.8809	34.9601	35.0456	35.137	35.234	35.3364	35.4438	35.5556	35.6715	35.7908	35.9131	36.0377	36.1641	36.2914	36.4191	36.5463	36.6723	36.7964	36.9177	37.0354	37.1487	37.2568	37.3588	37.454
	SD ccw	6.63082	6.73246	6.81282	6.87045	6.90455	6.91494	6.90201	6.86672	6.81057	6.73551	6.64395	6.53872	6.42297	6.30013	6.17387	6.04794	5.92611	5.81204	5.70912	5.62032	5.54808	5.49413	5.45948	5.4443	5.44801	5.46935	5.50649	5.55721	5.61906	5.68951	5.76606	5.84642	5.92848	6.01044	6.0908	6.16835	6.24218	6.31163	6.37628	6.4359	6.49042	6.53986	6.58434	6.62397	6.65892	6.68927	6.71508	6.73633
	Mean control ccw	33.2079	33.1866	33.1701	33.1584	33.1514	33.149	33.1511	33.1576	33.1683	33.1829	33.2015	33.2239	33.2498	33.2793	33.3122	33.3485	33.3881	33.4309	33.4772	33.5268	33.5799	33.6365	33.6969	33.7613	33.8297	33.9024	33.9796	34.0616	34.1486	34.2408	34.3385	34.4418	34.551	34.6662	34.7876	34.9152	35.049	35.1892	35.3355	35.4879	35.6463	35.8102	35.9795	36.1537	36.3324	36.515	36.7008	36.8892
	SD control ccw	5.55194	5.66673	5.76942	5.85512	5.92028	5.96265	5.98113	5.97571	5.94737	5.89795	5.83016	5.74741	5.65377	5.55388	5.45278	5.35577	5.26819	5.19513	5.14116	5.11002	5.10431	5.1253	5.17288	5.24563	5.34101	5.45562	5.58555	5.72666	5.8748	6.02608	6.1769	6.32413	6.46509	6.59759	6.71991	6.83082	6.92949	7.01552	7.08886	7.14978	7.19885	7.23687	7.26484	7.28391	7.29535	7.30047	7.30062	7.29709
[truncated: 312 more columns]

## Sheet: Figure 5c
Moth heading (phimax angles)
Cell 1: Me-Me-LAL (200305_002)
	Stimulus angle	In moth coordinates		Unit = deg
CW	111	249	WSW
	124	236	SW
	135	225	SW
CCW	111	249	WSW
	109	251	WSW
	119	241	WSW
Cell 2: PC-FB (190313_002)
	Stimulus angle	In moth coordinates
CW	147	213	SW
	144	216	SW
CCW	137	223	SW
	155	205	SW
Cell 3: LAL-VLP-VMP (200311_000)
	Phimax 1			Phimax 2
	Stimulus angle	In moth coordinates		Stimulus angle	In moth coordinates
CW	175	185	S	329	31	NE
	178	182	S	314	46	NE
	183	177	S	319	41	NE
	167	193	S	317	43	NE
	178	182	S	323	37	NE
	184	176	S	329	31	NE
	179	181	S	323	37	NE
	173	187	S	326	34	NE
	178	182	S	315	45	NE
CCW	169	191	S	NA	NA
	177	183	S	NA	NA
	186	174	S	NA	NA
	175	185	S	NA	NA
	182	178	S	NA	NA
	171	189	S	NA	NA
	160	200	S	NA	NA
	168	192	S	NA	NA
	173	187	S	NA	NA
